# Supplementary material for: Brain age predicts long-term recovery in post-stroke aphasia
Source: Brain Commun. 2022 Oct 6;4(5):fcac252. doi: 10.1093/braincomms/fcac252 (PMC9576153; doi:10.1093/braincomms/fcac252)
Supplement: fcac252_Supplementary_Data [file fcac252_supplementary_data.zip]

Archive with 5 entries (5 files):
- Original Submission.pdf
- Revision 1 - Decision Letter.pdf
- Supplementary_material.pdf
- Original Submission - Author's Response.pdf
- Original Submission - Decision Letter.pdf
